# Supplementary material for: The Effect of clpP Gene Disruption on Cell Morphology, Growth, and the Ability to Synthesize Cellulose of Komagataeibacter xylinus E25
Source: Int J Mol Sci. 2025 Dec 15;26(24):12047. doi: 10.3390/ijms262412047 (PMC12733265; doi:10.3390/ijms262412047)
Supplement: Supplementary file 1 [file ijms-26-12047-s001.zip]

Archive with 1 entries (1 files):
- ijms-3982557-supplementary.pdf
